# Supplementary material for: Intestinal Epithelial Toll-like Receptor 4 Deficiency Modifies the Response to the Activity-Based Anorexia Model in a Sex-Dependent Manner: A Preliminary Study
Source: Nutrients. 2022 Aug 31;14(17):3607. doi: 10.3390/nu14173607 (PMC9460860; doi:10.3390/nu14173607)
Supplement: Supplementary file 1 [file nutrients-14-03607-s001.zip]

Archive with 1 entries (1 files):
- nutrients-1828527-supplementary.pdf
